# Supplementary material for: Oncologic and Functional Outcomes of Salvage Robot-Assisted Radical Prostatectomy: Report of the First 10 Cases
Source: Curr Oncol. 2024 Aug 20;31(8):4762–8. doi: 10.3390/curroncol31080356 (PMC11353039; doi:10.3390/curroncol31080356)
Supplement: Supplementary file 1 [file curroncol-31-00356-s001.zip]

Archive with 1 entries (1 files):
- curroncol-3117939-supplementary.xlsx
