# Supplementary material for: Oncologic and Functional Outcomes of Salvage Robot-Assisted Radical Prostatectomy: Report of the First 10 Cases
Source: Curr Oncol. 2024 Aug 20;31(8):4762–8. doi: 10.3390/curroncol31080356 (PMC11353039; doi:10.3390/curroncol31080356)
Supplement: Supplementary file 1 [file curroncol-31-00356-s001.zip › curroncol-3117939-supplementary.xlsx]

## Sheet: Table S1
Table S1 All cases of salvage robot-assisted radical prostatectomy showing clinical characteristics
No.	Age *	PSA †	GS ‡	Initial radiotherapy or focal therapy	Diagnosis of cancer at the prostate lesion prior to sRARP	Diagnosis of metastasis prior to sRARP	Time to sRARP **	Console time, min.	EBL, mL.	PLND	NS
1§	85	2.81	3+3	IMRT with VMAT (76 Gy/38 Fr)	PBx 11C-choline PET: prostate (SUV max: NR)	11C-choline PET	57	122	100	no	no
2	68	2.00	4+4	HIFU	PBx	CECT bone scintigram	45	129	50	no	yes
3	77	4.87	3+4	HIR with ADT (2 years)	PBx CEMRI: early enhancement in left PZ	CECT bone scintigram CEMRI	169	172	0	no	no
4	73	0.71	4+4	IMRT with VMAT (76 Gy/38 Fr)	PBx	CECT DWIBS	140	92	100	no	no
5	61	2.28	3+3	HIFU	PBx CEMRI: early enhancement in prostate	CEMRI	90	125	100	no	no
6	69	1.52	5+5	HIR (57.6 Gy/16 Fr) with ADT (2 years)	PBx 11C-choline PET: prostate (SUV max: 3.74)	11C-choline PET	103	150	50	no	no
7	79	0.27	3+4	LDR (145 Gy)	11C-choline PET: prostate (SUV max: 3.38)	11C-choline PET	113	143	300	no	no
8	79	2.71	3+4	LDR (145 Gy)	11C-choline PET: prostate (SUV max: 5.58)	CECT choline PET	88	270	800	no	no
9	64	5.10	3+3	SBRT (36.25 Gy/5 Fr)	CECT: enhancement in left PZ CEMRI: early enhancement in left PZ	CECT bone scintigram CEMRI FDG-PET	46	331	40	yes	no
10	65	2.06	4+3	IMRT with ADT (2 years)	PBx 11C-choline PET: prostate (SUV max: NR)	11C-choline PET	81	84	100	no	no
IMRT: intensity modulated radiotherapy, VMAT: volumetric modulated arc therapy, HIFU: high intensity focused ultrasound, HIR: heavy ion radiotherapy, ADT: androgen deprivation therapy, LDR: low dose rate, SBRT: stereotactic body radiotherapy, PBx: prostate biopsy, sRARP: salvage robot-assisted radical prostatectomy, SUV: standard uptake value, CECT: contrast enhanced computed tomography, CEMRI: c…

## Sheet: Table S2
Table S2 All cases of salvage robot-assisted radical prostatectomy post-operative characteristics
No.	Catheterization time, days.	Follow-up duration, months.	sRARP pathology	BCR	Time to BCR, months.	CSS	Erection *	Number of urinary pads/day †	Time to continence, months.
1 ‡	6	23	EPE0, RM1 (apex), ly0, v1, pn1, sv1	yes	7	yes	no	>2	N/A
2	6	27	EPE0, RM0, ly1, v1, pn1, sv0	yes	3	yes	no	1	12
3	14	7	EPEx, RM1 (apex), ly0, v1, pn1, sv0	no	N/A	yes	no	1	9
4	6	6	EPE0, RM0, ly1, v1, pn1, sv0	no	N/A	yes	no	>2	N/A
5	6	10	EPE1 (apex), RM1 (base, apex), ly0, v1, pn1, sv0	no	N/A	yes	no	0	0
6	7	34	EPE1, RM0, ly1, v1, pn1, sv1	no	N/A	yes	no	>2	N/A
7	7	35	EPE0, RM0, ly0, v0, pn0, sv0	no	N/A	yes	no	>2	N/A
8	7	10	EPE1 [base 5 mm], RM1 [base 2 mm], ly0, v0, pn0, sv0	no	N/A	yes	no	1	10
9	13	12	EPE0, RM1 (apex), ly0, v1, pn1, sv0, LN1 (1/68)	no	N/A	yes	no	>2	N/A
10	NR	14	EPE0, RM0, ly0, v1, pn1, sv0	yes	8	yes	NR	>2	N/A
EPE: extraprostatic extension, RM: resection margin, ly: lymphatic invasion, v: vascular invasion, pn: perineural invasion, sv: seminal vesicle invasion, BCR: biochemical recurrence, CSS: cancer specific survive, N/A: not applicable. * Erection, 1 year after sRARP, † Number of urinary pads/day 1 year after sRARP. ‡ Case No. 1 was associated with Castration-resistant prostate cancer.
